# Supplementary material for: Genetic Variation in the Domain II, 3′ Untranslated Region of Human and Mosquito Derived Dengue Virus Strains in Sri Lanka
Source: Viruses. 2021 Mar 5;13(3):421. doi: 10.3390/v13030421 (PMC8001906; doi:10.3390/v13030421)
Supplement: Supplementary file 1 [file viruses-13-00421-s001.zip]

Archive with 17 entries (15 files):
- Supplimentry files/Supplimentry figures/
- Supplimentry files/Supplimentry figures/Figure caption- Figure S5.pdf
- Supplimentry files/Supplimentry figures/Figure S1.pdf
- Supplimentry files/Supplimentry figures/Figure S2.pdf
- Supplimentry files/Supplimentry figures/Figure S3.pdf
- Supplimentry files/Supplimentry figures/Figure S4.pdf
- Supplimentry files/Supplimentry figures/Figure S5.png
- Supplimentry files/Supplimentry tables/
- Supplimentry files/Supplimentry tables/Table S1.docx
- Supplimentry files/Supplimentry tables/Table S2.docx
- Supplimentry files/Supplimentry tables/Table S3.docx
- Supplimentry files/Supplimentry tables/Table S4.docx
- Supplimentry files/Supplimentry tables/Table S5.docx
- Supplimentry files/Supplimentry tables/Table S6.docx
- Supplimentry files/Supplimentry tables/Table S6.pdf
- Supplimentry files/Supplimentry tables/Table S7.docx
- Supplimentry files/Supplimentry tables/Table S7.pdf
